# Supplementary material for: Childhood Trauma and Personal Mastery: Their Influence on Emotional Reactivity to Everyday Events in a Community Sample of Middle-Aged Adults
Source: PLoS One. 2015 Apr 7;10(4):e0121840. doi: 10.1371/journal.pone.0121840 (PMC4388499; doi:10.1371/journal.pone.0121840)
Supplement: S1 Dataset — (ZIP) [file pone.0121840.s001.zip]

Archive with 1 entries (1 files):
- rsgctq_supportdata.sas7bdat
